# Supplementary material for: Involvement of Taiman in juvenile hormone signaling controlling sexual maturation in a male moth
Source: Curr Res Insect Sci. 2026 Jan 16;9:100122. doi: 10.1016/j.cris.2026.100122 (PMC12859794; doi:10.1016/j.cris.2026.100122)
Supplement: Supplementary file 4 [file mmc4.xlsx]

## Sheet: Readme Sheet
Article Title: Involvement of Taiman in juvenile hormone signaling controlling sexual maturation in a male moth Main Results: Theses results demonstrate that Taiman (Tai) is an actor of the juvenile hormone (JH) signaling pathway that operates in antennal lobes (ALs) and accessory sex galnds (ASGs) to promote pheromone information processing and consequently the display of sexual behavior in sync…
Sheet for Figure 2A: Tissue expression pattern of Tai (see section Results 3.2) To obtain preliminary information on Tai functions, the transcriptional activity of Tai was quantified by RT-qPCR in different tissues (brain, antennal lobe, muscle, midgut, fat body, Malpighian tubules, accessory sex gland, testis) of 5-day-old males.
Sheets for Figures 2B & 2C: Age-related changes in Tai expression within antennal lobes (ALs) and accessory sex glands (ASGs) (see section Results 3.3) To determine a possible role of Tai in sexual maturation, we quantified the amount of Tai transcripts in ALs (Figure 2B) and ASGs (Figure 2C) of males aged from 1 to 5 days after emergence.
Sheet for Figure 3: Effect of Tai silencing on the behavioral response to female sex pheromone (see section Results 3.4) To test a potential involvement of Tai in the onset of sexual behavior, we analyzed the consequences of Tai-dsRNA injection in 1-day-old males on their behavioral response to female sex pheromone four days after treatment. Control groups: non-injected, saline, and LacZ-dsRNA.
Sheets for Figures 4A & 4B: Effect of Tai silencing on the growth in length and protein content of ASGs (see section Results 3.5) In addition to its function in the onset of sexual behavior, we explored the putative action of Tai in the growth and synthetic activity of ASGs. To verify this, we examined the impacts of Tai silencing on the length (Figure 4A) and protein content (Figure 4B) of ASGs.…
Sheets for Figures 5A-D : Effect of JH deprivation on Tai expression and Tai silencing on Kr-h1 expression in ALs and ASGs of 5-day-old males (see section Results 3.6) To reveal a potential relationship between Tai and JH action, we first manipulated circulating JH titer of 1-day-old males by the ablation of the corpora allata (CA(-)) and measured the transcriptional activity of Tai in ALs (Figur…
Sheets for Figures 6A-C: Effects of JH injection alone or combined with Tai-dsRNA on the sexual behavior and ASG maturation in 3-day-old males (see section Results 3.7) To reinforce our previous results revealing the involvement of Tai in the JH signaling pathway controlling sexual maturation, we first injected exogenous JH-II in 1-day-old males and observed the effects on the behavioral response…
Sheets for Supplementary Figures 1A & 1B: Tai-dsRNA efficiency Effect of Tai-dsRNA injection on the level of Tai expression in antennal lobe (Supplementary Figure 1A) and accessory sex gland ((Supplementary Figure 1B) from 5-day-old males. Control group: LacZ-dsRNA.

## Sheet: Figure 2A
Tissue	Biological replica number	Ct value for RpL8 (reference gene)	Ct value for Taiman (target gene)	Mean normalized of Taiman expression
Brain	1	18.70	15.29	10.6
Brain	1	18.69	15.56	8.7
Brain	1	18.72	15.32	10.5
Brain	2	22.34	18.92	10.7
Brain	2	22.30	18.92	10.4
Brain	2	22.32	18.98	10.1
Brain	3	19.45	16.07	10.4
Brain	3	19.47	16.38	8.5
Brain	3	19.42	16.01	10.6
Brain	4	21.66	18.39	9.6
Brain	4	21.65	18.43	9.3
Brain	4	21.68	18.34	10.1
Brain	5	20.11	16.74	10.3
Brain	5	20.13	16.94	9.1
Brain	5	20.07	16.70	10.3
Brain	6	20.95	17.87	8.4
Brain	6	20.94	17.60	10.1
Brain	6	20.92	17.55	10.3
Antennal lobe	1	18.50	15.51	7.9
Antennal lobe	1	18.45	16.04	5.3
Antennal lobe	1	18.47	15.98	5.6
Antennal lobe	2	22.46	19.59	7.3
Antennal lobe	2	22.45	19.62	7.1
Antennal lobe	2	22.41	19.84	5.9
Antennal lobe	3	18.96	16.47	5.6
Antennal lobe	3	18.91	15.98	7.6
Antennal lobe	3	18.95	15.98	7.8
Antennal lobe	4	21.18	18.61	5.9
Antennal lobe	4	21.22	18.70	5.7
Antennal lobe	4	21.21	18.72	5.6
Antennal lobe	5	19.87	17.30	5.9
Antennal lobe	5	19.82	16.89	7.6
Antennal lobe	5	19.91	17.47	5.4
Antennal lobe	6	20.65	18.13	5.7
Antennal lobe	6	20.62	18.16	5.5
Antennal lobe	6	20.69	17.86	7.1
Muscle	1	18.39	16.15	4.7
Muscle	1	18.41	17.48	1.9
Muscle	1	18.40	17.13	2.4
Muscle	2	22.20	20.16	4.1
Muscle	2	22.23	20.06	4.5
Muscle	2	22.24	21.16	2.1
Muscle	3	19.08	17.87	2.3
Muscle	3	19.12	17.79	2.5
Muscle	3	19.11	17.57	2.9
Muscle	4	21.01	19.74	2.4
Muscle	4	21.03	19.82	2.3
Muscle	4	21.04	19.07	3.9
Muscle	5	19.65	17.57	4.2
Muscle	5	19.68	17.54	4.4
Muscle	5	19.63	18.49	2.2
Muscle	6	20.35	18.21	4.4
Muscle	6	20.33	18.40	3.8
Muscle	6	20.29	18.44	3.6
Midgut	1	18.60	16.30	4.9
Midgut	1	18.55	17.41	2.2
Midgut	1	18.57	16.30	4.8
Midgut	2	22.00	19.79	4.6
Midgut	2	21.98	20.84	2.2
Midgut	2	22.01	19.77	4.7
Midgut	3	19.02	17.75	2.4
Midgut	3	19.06	17.62	2.7
Midgut	3	19.04	17.55	2.8
Midgut	4	21.44	19.76	3.2
Midgut	4	21.49	19.28	4.6
Midgut	4	21.46	19.53	3.8
Midgut	5	19.99	17.88	4.3
Midgut	5	19.93	17.76	4.5
Midgut	5	19.94	17.70	4.7
Midgut	6	20.49	19.22	2.4
Midgut	6	20.56	19.18	2.6
Midgut	6	20.51	18.87	3.1
Fat body	1	18.88	16.47	5.3
Fat body	1	18.85	17.64	2.3
Fat body	1	18.89	16.53	5.1
Fat body	2	22.51	20.24	4.8
Fat body	2	22.53	20.29	4.7
Fat body	2	22.58	21.31	2.4
Fat body	3	19.36	17.87	2.8
Fat body	3	19.33	17.65	3.2
Fat body	3	19.37	17.60	3.4
Fat body	4	21.18	19.25	3.8
Fat body	4	21.18	19.10	4.2
Fat body	4	21.11	18.90	4.6
Fat body	5	22.54	20.16	5.2
Fat body	5	22.56	20.32	4.7
Fat body	5	22.56	21.48	2.1
Fat body	6	20.77	19.50	2.4
Fat body	6	20.71	19.33	2.6
Fat body	6	20.73	19.00	3.3
Malpighian tubules	1	18.35	17.76	1.5
Malpighian tubules	1	18.33	19.33	0.5
Malpighian tubules	1	18.39	17.90	1.4
Malpighian tubules	2	22.45	22.07	1.3
Malpighian tubules	2	22.49	22.49	1.0
Malpighian tubules	2	22.39	22.71	0.8
Malpighian tubules	3	18.95	19.10	0.9
Malpighian tubules	3	19.01	18.63	1.3
Malpighian tubules	3	18.98	18.49	1.4
Malpighian tubules	4	21.33	22.06	0.6
Malpighian tubules	4	21.35	21.67	0.8
Malpighian tubules	4	21.33	21.65	0.8
Malpighian tubules	5	19.44	19.59	0.9
Malpighian tubules	5	19.45	20.18	0.6
Malpighian tubules	5	19.49	18.81	1.6
Malpighian tubules	6	20.21	19.94	1.2
Malpighian tubules	6	20.25	19.57	1.6
Malpighian tubules	6	20.26	20.77	0.7
Accessory sex gland	1	18.56	15.32	9.4
Accessory sex gland	1	18.53	15.78	6.7
Accessory sex gland	1	18.57	15.36	9.2
Accessory sex gland	2	22.14	18.95	9.1
Accessory sex gland	2	22.15	18.99	8.9
Accessory sex gland	2	22.19	19.08	8.6
Accessory sex gland	3	19.15	16.32	7.1
Accessory sex gland	3	19.18	16.39	6.9
Accessory sex gland	3	19.21	16.36	7.2
Accessory sex gland	4	21.01	18.10	7.5
Accessory sex gland	4	21.06	18.13	7.6
Accessory sex gland	4	21.05	18.05	8.0
Accessory sex gland	5	19.77	16.55	9.3
Accessory sex gland	5	19.75	16.56	9.1
Accessory sex gland	5	19.77	16.82	7.7
Accessory sex gland	6	20.35	17.50	7.2
Accessory sex gland	6	20.33	17.11	9.3
Accessory sex gland	6	20.35	17.24	8.6
Testis	1	18.65	15.92	6.6
Testis	1	18.66	16.69	3.9
Testis	1	18.71	16.07	6.2
Testis	2	22.30	19.64	6.3
Testis	2	22.36	19.84	5.7
Testis	2	22.28	19.60	6.4
Testis	3	19.26	17.18	4.2
Testis	3	19.22	17.08	4.4
Testis	3	19.27	17.03	4.7
Testis	4	21.25	18.95	4.9
Testis	4	21.25	18.79	5.5
Testis	4	21.29	18.63	6.3
Testis	5	19.86	17.78	4.2
Testis	5	19.80	17.63	4.5
Testis	5	19.82	17.55	4.8
Testis	6	20.44	17.73	6.5
Testis	6	20.45	17.77	6.4
Testis	6	20.40	18.36	4.1

## Sheet: Figures 2B
Day	Biological replica number	Ct value for RpL8 (reference gene)	Ct value for Taiman (target gene)	Mean normalized of Taiman expression in AL
D1	1	18.45	17.18	2.4
D1	1	18.49	16.64	3.6
D1	1	18.55	18.41	1.1
D1	2	19.80	18.72	2.1
D1	2	19.81	18.60	2.3
D1	2	19.89	19.40	1.4
D1	3	20.12	19.19	1.9
D1	3	20.13	19.13	2.0
D1	3	20.20	19.35	1.8
D1	4	19.33	18.56	1.7
D1	4	19.39	17.58	3.5
D1	4	19.28	17.51	3.4
D1	5	18.97	17.20	3.4
D1	5	18.88	17.95	1.9
D1	5	18.92	17.78	2.2
D1	6	19.56	18.29	2.4
D1	6	19.59	18.21	2.6
D1	6	19.65	17.84	3.5
D2	1	18.12	16.91	2.3
D2	1	18.50	18.12	1.3
D2	1	18.33	16.36	3.9
D2	2	19.22	19.22	1.0
D2	2	19.40	19.13	1.2
D2	2	19.15	18.66	1.4
D2	3	20.18	18.37	3.5
D2	3	20.10	19.02	2.1
D2	3	20.32	19.39	1.9
D2	4	18.75	17.75	2.0
D2	4	19.11	18.26	1.8
D2	4	18.93	18.16	1.7
D2	5	19.62	18.77	1.8
D2	5	19.79	17.86	3.8
D2	5	19.85	17.81	4.1
D2	6	20.39	18.42	3.9
D2	6	20.26	18.49	3.4
D2	6	20.55	18.74	3.5
D3	1	18.14	15.78	5.1
D3	1	18.35	15.71	6.2
D3	1	18.52	16.48	4.1
D3	2	19.50	17.42	4.2
D3	2	19.08	16.97	4.3
D3	2	19.29	16.68	6.1
D3	3	20.21	18.10	4.3
D3	3	20.46	18.00	5.5
D3	3	20.03	17.39	6.2
D3	4	18.67	16.06	6.1
D3	4	18.83	16.22	6.1
D3	4	19.12	17.08	4.1
D3	5	19.72	17.39	5.0
D3	5	19.91	17.45	5.5
D3	5	19.55	17.06	5.6
D3	6	20.18	17.59	6.0
D3	6	20.59	18.59	4.0
D3	6	20.37	18.33	4.1
D4	1	18.55	15.74	7.0
D4	1	18.11	15.32	6.9
D4	1	18.27	15.61	6.3
D4	2	19.48	16.40	8.4
D4	2	19.20	16.41	6.9
D4	2	19.03	16.35	6.4
D4	3	20.41	17.39	8.1
D4	3	20.08	17.08	8.0
D4	3	20.15	17.40	6.7
D4	4	18.72	15.91	7.0
D4	4	18.89	16.10	6.9
D4	4	19.05	16.03	8.1
D4	5	19.62	16.69	7.6
D4	5	19.97	17.02	7.7
D4	5	19.78	17.03	6.7
D4	6	20.33	17.34	7.9
D4	6	20.21	17.50	6.5
D4	6	20.58	17.58	8.0
D5	1	18.27	15.52	6.7
D5	1	18.55	15.56	7.9
D5	1	18.14	15.48	6.3
D5	2	20.18	17.47	6.5
D5	2	20.36	17.59	6.8
D5	2	20.52	17.55	7.8
D5	3	19.47	16.56	7.5
D5	3	19.08	16.11	7.8
D5	3	18.24	15.49	6.7
D5	4	18.68	16.02	6.3
D5	4	18.78	16.10	6.4
D5	4	18.74	15.77	7.8
D5	5	20.06	17.31	6.7
D5	5	20.21	17.30	7.5
D5	5	20.15	17.18	7.8
D5	6	19.59	16.91	6.4
D5	6	19.56	16.69	7.3
D5	6	19.48	16.71	6.8

## Sheet: Figures 2C
Day	Biological replica number	Ct value for RpL8 (reference gene)	Ct value for Taiman (target gene)	Mean normalized of Taiman expression in ASG
D1	1	19.79	18.41	2.6
D1	1	19.66	18.39	2.4
D1	1	19.81	18.81	2.0
D1	2	18.92	18.15	1.7
D1	2	18.87	17.54	2.5
D1	2	19.05	18.78	1.2
D1	3	20.73	20.24	1.4
D1	3	20.87	20.38	1.4
D1	3	20.95	21.27	0.8
D1	4	20.14	20.29	0.9
D1	4	20.00	19.32	1.6
D1	4	20.11	20.11	1.0
D1	5	18.46	17.25	2.3
D1	5	18.33	17.65	1.6
D1	5	18.28	17.28	2.0
D1	6	19.56	20.07	0.7
D1	6	19.42	18.74	1.6
D1	6	19.61	18.61	2.0
D2	1	19.67	18.46	2.3
D2	1	19.81	20.32	0.7
D2	1	19.72	19.87	0.9
D2	2	20.42	20.04	1.3
D2	2	20.30	19.45	1.8
D2	2	20.53	19.53	2.0
D2	3	18.99	17.85	2.2
D2	3	18.87	19.38	0.7
D2	3	19.08	19.81	0.6
D2	4	20.05	19.20	1.8
D2	4	20.11	19.11	2.0
D2	4	19.92	18.84	2.1
D2	5	19.38	20.11	0.6
D2	5	19.52	19.84	0.8
D2	5	19.44	18.85	1.5
D2	6	18.65	17.72	1.9
D2	6	18.84	17.76	2.1
D2	6	18.71	19.22	0.7
D3	1	20.48	18.37	4.3
D3	1	20.33	17.79	5.8
D3	1	20.52	19.03	2.8
D3	2	19.72	17.68	4.1
D3	2	19.55	17.06	5.6
D3	2	19.67	17.23	5.4
D3	3	19.03	17.35	3.2
D3	3	18.91	17.14	3.4
D3	3	18.84	16.51	5.0
D3	4	20.02	17.64	5.2
D3	4	20.16	17.86	4.9
D3	4	20.05	18.37	3.2
D3	5	19.22	17.49	3.3
D3	5	19.08	17.11	3.9
D3	5	19.30	17.19	4.3
D3	6	18.48	16.10	5.2
D3	6	18.60	16.63	3.9
D3	6	18.51	16.34	4.5
D4	1	19.88	16.97	7.5
D4	1	19.74	16.77	7.8
D4	1	19.92	17.28	6.2
D4	2	18.74	16.08	6.3
D4	2	18.66	15.98	6.4
D4	2	18.88	16.22	6.3
D4	3	19.25	16.54	6.5
D4	3	19.47	16.56	7.5
D4	3	19.33	16.54	6.9
D4	4	19.96	17.15	7.0
D4	4	20.11	17.36	6.7
D4	4	20.05	17.10	7.7
D4	5	18.95	16.22	6.6
D4	5	18.82	16.16	6.3
D4	5	19.07	16.39	6.4
D4	6	20.68	17.87	7.0
D4	6	20.61	17.72	7.4
D4	6	20.54	17.63	7.5
D5	1	20.64	17.56	8.4
D5	1	20.67	17.72	7.7
D5	1	20.71	17.49	9.3
D5	2	18.39	15.31	8.4
D5	2	18.58	15.65	7.6
D5	2	18.45	15.43	8.1
D5	3	19.73	16.73	8.0
D5	3	19.61	16.40	9.2
D5	3	19.82	16.85	7.8
D5	4	19.96	16.92	8.2
D5	4	20.12	17.13	7.9
D5	4	20.05	17.06	7.9
D5	5	18.75	15.58	9.0
D5	5	18.99	15.78	9.2
D5	5	18.88	15.91	7.8
D5	6	19.38	16.38	8.0
D5	6	19.34	16.32	8.1
D5	6	19.21	16.28	7.6

## Sheet: Figure 3
Traitment	Oriented flight	Sample size	Oriented response (%)
Non-injected	65	69	94
Saline	64	66	97
LacZ-dsRNA	68	70	97
Tai-dsRNA	36	65	55

## Sheet: Figure 4A
Traitment	Lenght of ASG (cm)
Non-injected	4.6
Non-injected	4.7
Non-injected	3.4
Non-injected	4.5
Non-injected	4.4
Non-injected	3.6
Non-injected	3.8
Non-injected	3.4
Non-injected	4.6
Non-injected	4.3
Non-injected	3.3
Non-injected	4.3
Non-injected	4.5
Non-injected	3.5
Non-injected	3.7
Non-injected	4.6
Non-injected	4.1
Non-injected	4.3
Non-injected	4.5
Non-injected	4.6
Non-injected	3.3
Non-injected	3.3
Non-injected	3.9
Non-injected	4.1
Non-injected	4.4
Non-injected	3.7
Non-injected	4.6
Non-injected	4.2
Non-injected	4.7
Non-injected	3.5
Saline	4.6
Saline	4.8
Saline	3.3
Saline	4.2
Saline	4.7
Saline	4.7
Saline	3.6
Saline	3.5
Saline	3.4
Saline	4.0
Saline	4.5
Saline	4.3
Saline	4.2
Saline	3.4
Saline	4.6
Saline	4.4
Saline	3.5
Saline	4.5
Saline	4.6
Saline	4.0
Saline	3.6
Saline	3.7
Saline	4.3
Saline	4.4
Saline	3.5
Saline	4.7
Saline	4.0
Saline	3.5
Saline	4.5
Saline	3.5
LacZ-dsRNA	3.2
LacZ-dsRNA	3.1
LacZ-dsRNA	4.9
LacZ-dsRNA	3.5
LacZ-dsRNA	4.3
LacZ-dsRNA	4.7
LacZ-dsRNA	4.5
LacZ-dsRNA	3.4
LacZ-dsRNA	4.3
LacZ-dsRNA	3.3
LacZ-dsRNA	4.7
LacZ-dsRNA	3.5
LacZ-dsRNA	3.2
LacZ-dsRNA	3.1
LacZ-dsRNA	4.8
LacZ-dsRNA	4.7
LacZ-dsRNA	4.2
LacZ-dsRNA	4.4
LacZ-dsRNA	4.5
LacZ-dsRNA	3.6
LacZ-dsRNA	3.8
LacZ-dsRNA	4.4
LacZ-dsRNA	4.7
LacZ-dsRNA	3.4
LacZ-dsRNA	4.1
LacZ-dsRNA	4.6
LacZ-dsRNA	3.4
LacZ-dsRNA	4.1
LacZ-dsRNA	3.3
LacZ-dsRNA	4.6
Tai-dsRNA	2.9
Tai-dsRNA	3.0
Tai-dsRNA	2.3
Tai-dsRNA	3.0
Tai-dsRNA	3.2
Tai-dsRNA	2.9
Tai-dsRNA	2.1
Tai-dsRNA	2.4
Tai-dsRNA	2.2
Tai-dsRNA	3.1
Tai-dsRNA	2.3
Tai-dsRNA	2.4
Tai-dsRNA	2.2
Tai-dsRNA	2.1
Tai-dsRNA	3.0
Tai-dsRNA	2.9
Tai-dsRNA	3.0
Tai-dsRNA	2.1
Tai-dsRNA	2.2
Tai-dsRNA	2.8
Tai-dsRNA	2.2
Tai-dsRNA	2.3
Tai-dsRNA	2.9
Tai-dsRNA	3.0
Tai-dsRNA	2.4
Tai-dsRNA	3.1
Tai-dsRNA	2.1
Tai-dsRNA	2.3
Tai-dsRNA	3.2
Tai-dsRNA	2.4

## Sheet: Figure 4B
Traitment	Protein amount in ASG (ug per ASG)
Non-injected	335
Non-injected	323
Non-injected	275
Non-injected	341
Non-injected	343
Non-injected	332
Non-injected	281
Non-injected	283
Non-injected	345
Non-injected	355
Non-injected	279
Non-injected	285
Non-injected	289
Non-injected	341
Non-injected	339
Non-injected	278
Non-injected	315
Non-injected	331
Saline	365
Saline	322
Saline	280
Saline	285
Saline	342
Saline	290
Saline	345
Saline	299
Saline	360
Saline	333
Saline	289
Saline	294
Saline	362
Saline	321
Saline	331
Saline	361
Saline	294
Saline	358
LacZ-dsRNA	355
LacZ-dsRNA	285
LacZ-dsRNA	289
LacZ-dsRNA	345
LacZ-dsRNA	349
LacZ-dsRNA	292
LacZ-dsRNA	298
LacZ-dsRNA	288
LacZ-dsRNA	345
LacZ-dsRNA	351
LacZ-dsRNA	298
LacZ-dsRNA	342
LacZ-dsRNA	291
LacZ-dsRNA	341
LacZ-dsRNA	352
LacZ-dsRNA	303
LacZ-dsRNA	295
LacZ-dsRNA	332
Tai-dsRNA	135
Tai-dsRNA	115
Tai-dsRNA	185
Tai-dsRNA	121
Tai-dsRNA	164
Tai-dsRNA	130
Tai-dsRNA	122
Tai-dsRNA	121
Tai-dsRNA	174
Tai-dsRNA	125
Tai-dsRNA	182
Tai-dsRNA	175
Tai-dsRNA	129
Tai-dsRNA	115
Tai-dsRNA	128
Tai-dsRNA	184
Tai-dsRNA	173
Tai-dsRNA	182

## Sheet: Figures 5A
Traitment	Biological replica number	Ct value for RpL8 (reference gene)	Ct value for Taiman (target gene)	Mean normalized of Taiman expression in AL
Non-operated	1	20.56	17.73	7.1
Non-operated	1	20.60	17.58	8.1
Non-operated	1	20.42	17.71	6.5
Non-operated	2	19.39	16.64	6.7
Non-operated	2	19.47	16.68	6.9
Non-operated	2	19.34	16.37	7.8
Non-operated	3	18.75	15.84	7.5
Non-operated	3	18.81	16.08	6.6
Non-operated	3	18.68	15.68	8.0
Non-operated	4	20.12	17.29	7.1
Non-operated	4	10.19	17.40	6.9
Non-operated	4	20.05	17.20	7.2
Non-operated	5	19.87	16.87	8.0
Non-operated	5	19.95	17.24	6.5
Non-operated	5	19.73	16.78	7.7
Non-operated	6	18.41	15.41	8.0
Non-operated	6	18.55	15.58	7.8
Non-operated	6	18.49	15.49	8.0
Sham operated	1	18.74	15.95	6.9
Sham operated	1	18.86	15.91	7.7
Sham operated	1	18.67	16.06	6.1
Sham operated	2	19.51	16.87	6.2
Sham operated	2	19.63	16.74	7.4
Sham operated	2	19.47	16.56	7.5
Sham operated	3	20.08	17.40	6.4
Sham operated	3	20.11	17.22	7.4
Sham operated	3	19.97	17.31	6.3
Sham operated	4	18.92	15.99	7.6
Sham operated	4	19.05	16.32	6.6
Sham operated	4	18.81	15.90	7.5
Sham operated	5	20.52	17.57	7.7
Sham operated	5	20.65	17.76	7.4
Sham operated	5	20.71	18.03	6.4
Sham operated	6	19.33	16.52	7.0
Sham operated	6	19.50	16.57	7.6
Sham operated	6	19.38	16.72	6.3
CA(-) + oil	1	18.83	16.50	5.0
CA(-) + oil	1	18.71	16.67	4.1
CA(-) + oil	1	18.96	16.44	5.7
CA(-) + oil	2	19.61	17.23	5.2
CA(-) + oil	2	19.74	17.30	5.4
CA(-) + oil	2	19.79	17.65	4.4
CA(-) + oil	3	20.10	18.02	4.2
CA(-) + oil	3	20.18	17.64	5.8
CA(-) + oil	3	20.22	18.11	4.3
CA(-) + oil	4	18.53	16.36	4.5
CA(-) + oil	4	18.78	16.24	5.8
CA(-) + oil	4	18.66	16.55	4.3
CA(-) + oil	5	20.03	17.57	5.5
CA(-) + oil	5	20.09	17.71	5.2
CA(-) + oil	5	19.91	17.80	4.3
CA(-) + oil	6	19.12	16.98	4.4
CA(-) + oil	6	19.05	17.01	4.1
CA(-) + oil	6	19.25	17.04	4.6
CA(-) + JH-II	1	18.75	16.16	6.0
CA(-) + JH-II	1	19.01	16.30	6.5
CA(-) + JH-II	1	18.88	16.50	5.2
CA(-) + JH-II	2	19.84	17.40	5.4
CA(-) + JH-II	2	19.70	17.24	5.5
CA(-) + JH-II	2	19.91	17.18	6.6
CA(-) + JH-II	3	20.36	17.65	6.5
CA(-) + JH-II	3	20.49	18.08	5.3
CA(-) + JH-II	3	20.53	17.82	6.5
CA(-) + JH-II	4	18.85	16.19	6.3
CA(-) + JH-II	4	19.09	16.41	6.4
CA(-) + JH-II	4	18.97	16.56	5.3
CA(-) + JH-II	5	19.61	16.88	6.6
CA(-) + JH-II	5	19.48	16.77	6.5
CA(-) + JH-II	5	19.66	16.95	6.5
CA(-) + JH-II	6	20.18	17.52	6.3
CA(-) + JH-II	6	20.05	17.37	6.4
CA(-) + JH-II	6	20.14	17.43	6.5

## Sheet: Figures 5B
Traitment	Biological replica number	Ct value for RpL8 (reference gene)	Ct value for Taiman (target gene)	Mean normalized of Taiman expression in ASG
Non-operated	1	18.72	15.87	7.2
Non-operated	1	18.85	15.66	9.1
Non-operated	1	18.64	15.73	7.5
Non-operated	2	19.10	16.15	7.7
Non-operated	2	19.22	16.29	7.6
Non-operated	2	19.05	16.10	7.7
Non-operated	3	20.03	17.14	7.4
Non-operated	3	19.91	16.94	7.8
Non-operated	3	20.12	17.21	7.5
Non-operated	4	18.48	15.35	8.7
Non-operated	4	18.61	15.52	8.5
Non-operated	4	18.52	15.38	8.8
Non-operated	5	19.76	16.68	8.4
Non-operated	5	19.62	16.71	7.5
Non-operated	5	19.81	16.67	8.8
Non-operated	6	20.88	17.79	8.5
Non-operated	6	20.75	17.76	7.9
Non-operated	6	20.94	17.77	9.0
Sham operated	1	18.95	15.82	8.7
Sham operated	1	19.08	15.97	8.6
Sham operated	1	18.87	16.00	7.3
Sham operated	2	19.44	16.59	7.2
Sham operated	2	19.32	16.43	7.4
Sham operated	2	19.50	16.41	8.5
Sham operated	3	20.11	17.05	8.3
Sham operated	3	20.00	16.89	8.6
Sham operated	3	20.08	17.27	7.0
Sham operated	4	18.36	15.55	7.0
Sham operated	4	18.49	15.66	7.1
Sham operated	4	18.28	15.20	8.4
Sham operated	5	19.69	16.60	8.5
Sham operated	5	19.57	16.72	7.2
Sham operated	5	19.73	16.65	8.4
Sham operated	6	20.79	17.90	7.4
Sham operated	6	20.65	17.54	8.6
Sham operated	6	20.88	18.05	7.1
CA(-) + oil	1	18.83	16.79	4.1
CA(-) + oil	1	18.95	17.31	3.1
CA(-) + oil	1	18.70	16.26	5.4
CA(-) + oil	2	19.26	16.88	5.2
CA(-) + oil	2	19.40	17.63	3.4
CA(-) + oil	2	19.14	17.29	3.6
CA(-) + oil	3	20.01	18.04	3.9
CA(-) + oil	3	19.89	17.51	5.2
CA(-) + oil	3	20.10	17.77	5.0
CA(-) + oil	4	18.51	16.70	3.5
CA(-) + oil	4	18.66	16.73	3.8
CA(-) + oil	4	18.47	16.47	4.0
CA(-) + oil	5	19.54	17.46	4.2
CA(-) + oil	5	19.41	17.17	4.7
CA(-) + oil	5	19.60	17.79	3.5
CA(-) + oil	6	20.67	18.74	3.8
CA(-) + oil	6	20.55	18.22	5.0
CA(-) + oil	6	20.72	18.75	3.9
CA(-) + JH-II	1	18.92	16.15	6.8
CA(-) + JH-II	1	19.05	16.12	7.6
CA(-) + JH-II	1	18.87	16.30	5.9
CA(-) + JH-II	2	19.38	16.72	6.3
CA(-) + JH-II	2	19.22	16.51	6.5
CA(-) + JH-II	2	19.46	16.80	6.3
CA(-) + JH-II	3	20.09	17.20	7.4
CA(-) + JH-II	3	19.95	17.29	6.3
CA(-) + JH-II	3	20.14	17.50	6.2
CA(-) + JH-II	4	18.43	15.77	6.3
CA(-) + JH-II	4	18.57	15.66	7.5
CA(-) + JH-II	4	18.36	15.47	7.4
CA(-) + JH-II	5	19.62	16.98	6.2
CA(-) + JH-II	5	19.50	16.61	7.4
CA(-) + JH-II	5	19.69	17.03	6.3
CA(-) + JH-II	6	20.84	18.16	6.4
CA(-) + JH-II	6	20.71	17.90	7.0
CA(-) + JH-II	6	20.90	18.01	7.4

## Sheet: Figure 5C
Traitment	Biological replica number	Ct value for RpL8 (reference gene)	Ct value for Kr-h1 (target gene)	Mean normalized of Kr-h1 expression in AL
Non-injected	1	18.78	16.97	3.5
Non-injected	1	18.91	17.06	3.6
Non-injected	1	18.66	16.89	3.4
Non-injected	2	19.33	18.25	2.1
Non-injected	2	19.21	17.94	2.4
Non-injected	2	19.39	18.18	2.3
Non-injected	3	20.05	18.41	3.1
Non-injected	3	19.92	18.33	3.0
Non-injected	3	20.12	19.04	2.1
Non-injected	4	18.49	17.35	2.2
Non-injected	4	18.63	17.36	2.4
Non-injected	4	18.42	17.04	2.6
Non-injected	5	19.57	18.57	2.0
Non-injected	5	19.44	17.85	3.0
Non-injected	5	19.61	18.40	2.3
Non-injected	6	20.72	19.13	3.0
Non-injected	6	20.59	19.32	2.4
Non-injected	6	20.76	19.38	2.6
Saline	1	18.86	16.97	3.7
Saline	1	18.99	17.06	3.8
Saline	1	18.71	17.50	2.3
Saline	2	19.40	17.91	2.8
Saline	2	19.27	17.42	3.6
Saline	2	19.46	17.73	3.3
Saline	3	18.53	16.85	3.2
Saline	3	18.68	17.35	2.5
Saline	3	18.47	17.03	2.7
Saline	4	20.03	18.18	3.6
Saline	4	19.90	18.09	3.5
Saline	4	20.11	18.38	3.3
Saline	5	19.60	18.33	2.4
Saline	5	19.46	18.02	2.7
Saline	5	19.66	17.81	3.6
Saline	6	20.77	19.18	3.0
Saline	6	20.63	18.99	3.1
Saline	6	20.82	19.68	2.2
LacZ-dsRNA	1	18.89	16.92	3.9
LacZ-dsRNA	1	19.03	17.49	2.9
LacZ-dsRNA	1	18.74	17.60	2.2
LacZ-dsRNA	2	19.42	17.65	3.4
LacZ-dsRNA	2	19.30	17.57	3.3
LacZ-dsRNA	2	19.48	18.27	2.3
LacZ-dsRNA	3	20.08	18.81	2.4
LacZ-dsRNA	3	19.95	18.62	2.5
LacZ-dsRNA	3	20.13	18.40	3.3
LacZ-dsRNA	4	18.47	16.79	3.2
LacZ-dsRNA	4	18.61	16.68	3.8
LacZ-dsRNA	4	18.35	17.21	2.2
LacZ-dsRNA	5	19.55	18.22	2.5
LacZ-dsRNA	5	19.43	17.54	3.7
LacZ-dsRNA	5	19.61	18.02	3.0
LacZ-dsRNA	6	20.69	18.84	3.6
LacZ-dsRNA	6	20.56	18.67	3.7
LacZ-dsRNA	6	20.74	19.47	2.4
Tai-dsRNA	1	19.37	19.88	0.7
Tai-dsRNA	1	19.25	19.25	1.0
Tai-dsRNA	1	19.44	20.76	0.4
Tai-dsRNA	2	18.93	17.93	2.0
Tai-dsRNA	2	19.06	20.06	0.5
Tai-dsRNA	2	18.81	17.96	1.8
Tai-dsRNA	3	20.02	18.94	2.1
Tai-dsRNA	3	19.90	18.97	1.9
Tai-dsRNA	3	20.10	19.25	1.8
Tai-dsRNA	4	18.50	18.82	0.8
Tai-dsRNA	4	18.64	18.64	1.0
Tai-dsRNA	4	18.36	17.36	2.0
Tai-dsRNA	5	19.58	19.73	0.9
Tai-dsRNA	5	19.45	18.68	1.7
Tai-dsRNA	5	19.63	20.63	0.5
Tai-dsRNA	6	20.75	21.26	0.7
Tai-dsRNA	6	20.62	19.85	1.7
Tai-dsRNA	6	20.80	19.80	2.0

[truncated: 5 more sheets: Figure 5D, Figure 6A, Figures 6B & 6C, Supplementary Figure S1A, Supplementary Figure S1B]
